# Supplementary material for: Association of microRNAs with Argonaute proteins in the malaria mosquito Anopheles gambiae after blood ingestion
Source: Sci Rep. 2017 Jul 26;7:6493. doi: 10.1038/s41598-017-07013-1 (PMC5529372; doi:10.1038/s41598-017-07013-1)
Supplement: Supplementary file 2 — Table S1 [file 41598_2017_7013_MOESM2_ESM.xls]

## Sheet: Table S1
Supplementary Table S1. Mapped reads from individual RNA libraries
Type	Sample Name	Raw Reads	Mapped	miRNAs
Total small RNAs	NBF	2724475	2394364	489185
	12h PBM	1150731	964155	130901
	24h PBM	1281741	1142636	184251
	36h PBM	2272772	1929896	281334
	48h PBM	2550460	2244113	284765
	72h PBM	1700564	1534244	135306
Ago1-IP	NBF	2666407	2399487	2036998
	12h PBM	2253049	2010441	1796176
	24h PBM	2573125	2337719	2094279
	36h PBM	2773059	2518774	2028309
	48h PBM	2419409	2198320	1783093
	72h PBM	2421567	2189750	1779447
Ago2-IP	NBF	1885633	1808501	553062
	12h PBM	2261644	2057146	328430
	24h PBM	1582447	1527608	203366
	36h PBM	2147673	2123454	275159
	48h PBM	1700197	1581060	317044
	72h PBM	1783932	1728867	522025
