# Supplementary material for: Association of microRNAs with Argonaute proteins in the malaria mosquito Anopheles gambiae after blood ingestion
Source: Sci Rep. 2017 Jul 26;7:6493. doi: 10.1038/s41598-017-07013-1 (PMC5529372; doi:10.1038/s41598-017-07013-1)
Supplement: Supplementary file 3 — Table S2 [file 41598_2017_7013_MOESM3_ESM.xls]

## Sheet: Sheet 1
Supplementary Table S2. List of miRNAs detected in this study
miRNA Name	Mature miRNA Sequence (5' to 3')	Source
aga-bantam-3p	UGAGAUCACUUUGAAAGCUGAUU	miRBase
aga-bantam-5p	CCGGUUUUCAUUUUCGAUCUGA	miRBase
aga-let-7-5p	UGAGGUAGUUGGUUGUAUAGU	miRBase
aga-let-7-3p	CUAUACAAUCCGCUAACUUACC	miRBase
aga-miR-1	UGGAAUGUAAAGAAGUAUGGAG	miRBase
aga-miR-10-5p	ACCCUGUAGAUCCGAAUUUGU	miRBase
aga-miR-10-3p	CAAAUUCGGUUCUAGAGAGGUUU	miRBase
aga-miR-100-5p	AACCCGUAGAUCCGAACUUGUG	miRBase
aga-miR-100-3p	CAAGAACGGAUAUAUGGGAUU	miRBase
aga-miR-1000	AUAUUGUCCUGUCACAGCAGU	miRBase
aga-miR-11-3p	CAUCACAGUCUGAGUUCUUGCU	miRBase
aga-miR-11-5p	CAAGAACUUGGAACUGUGAUCUGUG	miRBase
aga-miR-1174-3p	UCAGAUCUACUUCAUACCCAUG	miRBase
aga-miR-1174-5p	GUGGGUAUUUUAGAUCAUCGACA	miRBase
aga-miR-1175-3p	UGAGAUUCUACUUCUCCGACUUAA	miRBase
aga-miR-1175-5p	AAGUGGAGUAGUGGUCUCAUCGCU	miRBase
aga-miR-12-5p	UGAGUAUUACAUCAGGUACUGGU	miRBase
aga-miR-12-3p	CAGUACUUGUGUUAUACUCUCC	miRBase
aga-miR-124	UAAGGCACGCGGUGAAUGCCAAG	miRBase
aga-miR-125-5p	UCCCUGAGACCCUAACUUGUGA	miRBase
aga-miR-125-3p	ACAAGUUUUGAUCUCCGGUAU	miRBase
aga-miR-133	UUGGUCCCCUUCAACCAGCUGU	miRBase
aga-miR-137-3p	UAUUGCUUGAGAAUACACGUAG	miRBase
aga-miR-137-5p	ACGCGUAUUCUUGGGUUACUA	miRBase
aga-miR-13b	UAUCACAGCCAUUUUGACGAGU	miRBase
aga-miR-14-3p	UCAGUCUUUUUCUCUCUCCUA	miRBase
aga-miR-14-5p	GGGAGCGAGAUUAAGGCUUGCU	miRBase
aga-miR-184-3p	UGGACGGAGAACUGAUAAGGG	miRBase
aga-miR-184-5p	CCUUAUCAUUCUUUCGCCCCGU	miRBase
aga-miR-1889-3p	ACACAUUACAGAUUGGGAUUA	miRBase
aga-miR-1889-5p	UCAAAUUGUAAUAGUGUGU	miRBase
aga-miR-1890-3p	UGAAAUCUUUGAUUAGGUCU	miRBase
aga-miR-1890-5p	AGAGCUAAUUGGAGUAUUUCUUG	miRBase
aga-miR-1891-5p	UGAGGAGUUAAUUUGCGUGUUUU	miRBase
aga-miR-1891-3p	ACACGUCCAUUAACUCUGGUAC	miRBase
aga-miR-190	AGAUAUGUUUGAUAUUCUUGGUUG	miRBase
aga-miR-2-3p	UAUCACAGCCAGCUUUGAUGAGC	miRBase
aga-miR-2-1-5p	CUCUCAAAGUGGCUGUGAAAUG	miRBase
aga-miR-2-3p	UAUCACAGCCAGCUUUGAUGAGC	miRBase
aga-miR-210	UUGUGCGUGUGACAACGGCUA	miRBase
aga-miR-219	UGAUUGUCCAAACGCAAUUCUUG	miRBase
aga-miR-263a-5p	UGUAAUGGCACUGGAAGAAUUCAC	miRBase
aga-miR-263a-3p	CGUGUUCUCUUAGUGGCAUACC	miRBase
aga-miR-263b	CUUGGCACUGGGAGAAUUCAC	miRBase
aga-miR-275-3p	UCAGGUACCUGAAGUAGCGCGCG	miRBase
aga-miR-275-5p	CGCGCUAAGCAGGAACCGGGACU	miRBase
aga-miR-276-3p	UAGGAACUUCAUACCGUGCUCU	miRBase
aga-miR-276-5p	AGCGAGGUAUAGAGUUCCUA	miRBase
aga-miR-277-3p	UAAAUGCACUAUCUGGUACGACA	miRBase
aga-miR-277-5p	CGUGUCAGAGGUGCAUUUACA	miRBase
aga-miR-278-3p	UCGGUGGGACUUUCGUCCGUUU	miRBase
aga-miR-278-5p	ACGGACGAUAGUCUUCAACGACC	miRBase
aga-miR-279-3p	UGACUAGAUCCACACUCAUUAA	miRBase
aga-miR-279-5p	AAUGGGUGUGAAUCUAGUGAUUUC	miRBase
aga-miR-281-3p	UGUCAUGGAAUUGCUCUCUUUAU	miRBase
aga-miR-281-5p	AAGAGAGCUAUCCGUCGACAGU	miRBase
aga-miR-282	AAUCUAGCCUCUUCUAGGCUUUGUCUGU	miRBase
aga-miR-283-5p	UAAAUAUCAGCUGGUAAUUCU	miRBase
aga-miR-283-3p	CGGGAUUUCAGCUGAUAUC	miRBase
aga-miR-286	UGACUAGACCGAACACUCGCGUC	miRBase
aga-miR-305-5p	AUUGUACUUCAUCAGGUGCUCUG	miRBase
aga-miR-305-3p	CGGCACAUGUUGGAGUACACUCU	miRBase
aga-miR-306	UCAGGUACUGGAUGACUCUCAG	miRBase
aga-miR-307	UCACAACCUCCUUGAGUGAG	miRBase
aga-miR-308	AAUCACAGGAGUAUACUGUGAG	miRBase
aga-miR-309	UCACUGGGCAAAGUUUGUCGCA	miRBase
aga-miR-315	UUUUGAUUGUUGCUCAGAAAGC	miRBase
aga-miR-317-3p	UGAACACAUCUGGUGGUAUCUCAGU	miRBase
aga-miR-317-5p	UGGGAUACUCCUUGUGCUCGCU	miRBase
aga-miR-34-5p	UGGCAGUGUGGUUAGCUGGU	miRBase
aga-miR-34-3p	CAGCCACUAUCCGCCCUGCCGUC	miRBase
aga-miR-375	UUUGUUCGUUUGGCUCGAGUUA	miRBase
aga-miR-375	UUUGUUCGUUUGGCUCGAGUUA	miRBase
aga-miR-7-5p	UGGAAGACUAGUGAUUUUGUUGU	miRBase
aga-miR-7-3p	CAAUAAAUCUCUCGUCUUUCUA	miRBase
aga-miR-79-3p	UAAAGCUAGAUUACCAAAGCAU	miRBase
aga-miR-79-5p	GCUUUGGCGCUUUAGCUGUAUGA	miRBase
aga-miR-8-3p	UAAUACUGUCAGGUAAAGAUGUC	miRBase
aga-miR-8-5p	CAUCUUACCGGGCAGCAUUAGA	miRBase
aga-miR-87	GGUGAGCAAAUAUUCAGGUGU	miRBase
aga-miR-927-5p	UUUAGAAUUCCUACGCUUUACC	miRBase
aga-miR-927-3p	CAAAGCGUUUGGAUUCUGAAAC	miRBase
aga-miR-929	CUCCCUAACGGAGUCAGAUUG	miRBase
aga-miR-92a	UAUUGCACUUGUCCCGGCCUAU	miRBase
aga-miR-92b-3p	AAUUGCACUUGUCCCGGCCUGC	miRBase
aga-miR-92b-5p	AGGACGUGACAGGUGCAUUAUU	miRBase
aga-miR-957	UGAAACCGUCCAAAACUGAGGC	miRBase
aga-miR-965-3p	UAAGCGUAUAGCUUUUCCCAUU	miRBase
aga-miR-965-5p	AGGGGAAUGCUGUACACUCUAUG	miRBase
aga-miR-965	UAAGCGUAUAGCUUUUCCCAUU	miRBase
aga-miR-970	UCAUAAGACACACGCGGCUAU	miRBase
aga-miR-981	UUCGUUGUCGACGAAACCUG	miRBase
aga-miR-988-3p	CCCCUUGUUGCAAACCUCACGC	miRBase
aga-miR-988-5p	GUGUGUUUUGUGACAAUGAGA	miRBase
aga-miR-989-3p	UGUGAUGUGACGUAGUGGUAC	miRBase
aga-miR-989-5p	CGCCGCUACGUUGCUUUCACUU	miRBase
aga-miR-993	GAAGCUCGUUUCUAUAGAGGUAUCU	miRBase
aga-miR-996	UGACUAGAUUACAUGCUCGUCU	miRBase
aga-miR-9a-5p	UCUUUGGUUAUCUAGCUGUAUGA	miRBase
aga-miR-9a-3p	AUAAAGCUAGCAUACCGAAGUU	miRBase
aga-miR-9b	ACUUUGGUGAUUUUAGCUGUAUG	miRBase
aga-miR-9c-5p	UCUUUGGUAUUCUAGCUGUAGA	miRBase
aga-miR-9c-3p	UAAAGCUUUAGUACCAGAGGUC	miRBase
aga-miR-iab-4	ACGUAUACUGAAUGUAUCCUGA	miRBase
aga-miR-998-3p	UAGCACCAUGAGAUUCAGCUC	miRBase
aga-miR-980-5p	GUUCAUUAGGUCAUCUAG	miRBase
aga-miR-980-3p	UAGCUGCCUAGUGAAGGGCA	miRBase
aga-miR-33-5p	GUGCAUUGUAGUUGCAUUGCA	miRBase
aga-miR-33-3p	CAGUACUUCUGCAAUGCAACCC	miRBase
aga-miR-31-5p	UGGCAAGAUGUUGGCAUAGCUA	miRBase
aga-miR-31-3p	UAGCUAUUCAACUUCUUGUUU	miRBase
aga-miR-2b-5p	UCUCAAAGUGGCUGUGAAAUGCG	miRBase
aga-miR-2b-3p	UAUCACAGCCAGCUUUGAAGA	miRBase
aga-miR-2945-5p	AGCGAGUCUGCACUCUGGAAUA	miRBase
aga-miR-2945-3p	UGACUAGAGGCAGACUCGUUUG	miRBase
aga-miR-2944b-5p	GAAGGAACUCCCGGUGUGAUAUG	miRBase
aga-miR-2944b-5p	GAAGGAACUCCCGGUGUGAUAUG	miRBase
aga-miR-2944b-3p	UAUCACAGCGGUAGUUACCUGAU	miRBase
aga-miR-2944a-5p	GAAGGAACUUCUGCUGUGAUCUG	miRBase
aga-miR-2944a-5p	GAAGGAACUUCUGCUGUGAUCUG	miRBase
aga-miR-2944a-3p	UAUCACAGUAGUUGUACUUUAA	miRBase
aga-miR-2944a-3p	UAUCACAGUAGUUGUACUUUAA	miRBase
aga-miR-2940-5p	UGGUUUAUCUAGUCUGUCGAAACA	miRBase
aga-miR-2940-3p	GUCGACAGAGAGAUAAAUCACU	miRBase
aga-miR-286b-5p	GCGAAUGUCGGAGUAGUCGC	miRBase
aga-miR-286b-3p	UGACUAGACCGAACACUCGUAU	miRBase
aga-miR-2796-3p	GUAGGCCGGCGGAAACUACUUG	miRBase
aga-miR-252-5p	CUAAGUACUAGUGCCGCAGG	miRBase
aga-miR-999-3p	UGUUAACUGUAAGACUGUGUCU	miRBase
aga-miR-285-5p	UAGCACCAUUCGAAAUCAGUAC	miRBase
aga-miR-932-5p	UCAAUUCCGUAGUGCAUUGCAGU	miRBase
aga-miR-971-3p	UUGGUGUUAUAUCUUACAGUGAG	miRBase
aga-miR-71-3p	AGAAAGACAUGGGUAGUGAGAU	miRBase
aga-miR-2765-5p	UGGUAACUCCACCACCGUUGGC	miRBase
aga-miR-N1-3p	CUCAUCAAUUGGUUGUGGCUAUG	Novel miRNA discovered in this study
aga-miR-N2-5p	AUUAGAAUGUGGAAUCUGUUUU	Novel miRNA discovered in this study
aga-miR-N3-3p	UGACUUGUCUGCCUGAGCAAGGGG	Novel miRNA discovered in this study
aga-miR-N4-3p	AAGACGCUGGUUCUCUUCACACA	Novel miRNA discovered in this study
aga-miR-N5-3p	UUGGGCGCUAUCUACAAUGUAG	Novel miRNA discovered in this study
aga-miR-N6-3p	UAUGACUUGUCUGCCUGAGCAAGG	Novel miRNA discovered in this study
aga-miR-N7-3p	GUGGAACCGCGUAGGCUGCCU	Novel miRNA discovered in this study
aga-miR-N8-3p	UGACGGGUUUGGUCUCUCCA	Novel miRNA discovered in this study
aga-miR-N9-5p	UAGUCGUUUUCUGCUUUGCGGUU	Novel miRNA discovered in this study
aga-miR-N10-3p	UGUUCGAUCGUUACUGUCAUAU	Novel miRNA discovered in this study
aga-miR-N11-5p	CGUGGUACUCUUGUGGUAAGG	Novel miRNA discovered in this study
aga-miR-N12-3p	UGCAUUCAGUGGGGCGGUCGUG	Novel miRNA discovered in this study
aga-miR-N13-5p	AGCUGUUCUGACUUGAUGUACU	Novel miRNA discovered in this study
aga-miR-PN1-5p	AUUAGAAUGUGGAAUCUGUUUUU	Biryukova et al. 2014
aga-miR-PN2-3p	UGAACACCCAUUUAUUGCCGACAGG	Biryukova et al. 2014
aga-miR-PN3-3p	CCCUGUGGAACACCAUGUACGAUGG	Biryukova et al. 2014
aga-miR-PN4-5p	AUGGAUUCGAUCGAUCGAGUGC	Biryukova et al. 2014
aga-miR-PN5-5p	UAGUACGAAUACGUACGAGGGA	Biryukova et al. 2014
aga-miR-PN6-3p	UGUGGUGGCACACUUUGACAAC	Biryukova et al. 2014
aga-miR-PN7-3p	CAGUACUUCUGCAAUGCAACCC	Biryukova et al. 2014
aga-miR-PN8-3p	UUAUACUUCCUGCUUCACCGAU	Biryukova et al. 2014
aga-miR-PN9-3p	GAUUUGUCCAAAAAGGAUG	Biryukova et al. 2014
aga-miR-PN10-5p	AGGAUUACGAUGAAGUGUUUGCGCC	Biryukova et al. 2014
aga-miR-PN11-5p	ACACGAUAAGAGGAAAGUUUACG	Biryukova et al. 2014
aga-miR-PN12-3p	UUAGAUUCCCAGAUCGUCAGAU	Biryukova et al. 2014
aga-miR-PN13-5p	UAAGUGCAAAUCGUUGUAGUCGGUU	Biryukova et al. 2014
aga-miR-PN14-5p	UUGACUGUCGCCUCUGCGGAUG	Biryukova et al. 2014
aga-miR-PN15-5p	UUGGAGAUCAAAAGACGAUGUUUUU	Biryukova et al. 2014
aga-miR-PN16-5p	AUGGGGUUUGACCUGCUGGGC	Biryukova et al. 2014
aga-miR-PN17-3p	CGGGCUGUUGCAGCAGGUGCCU	Biryukova et al. 2014
aga-miR-PN18-5p	GUAGUCCGGAGUGGAGUC	Biryukova et al. 2014
aga-miR-PN19-5p	AACGAGUUUCCCGAUACGACUG	Biryukova et al. 2014
aga-miR-PN20-5p	CAUUACCGAUGGAUCCUUACCG	Biryukova et al. 2014
aga-miR-PN21-3p	UGCAUUCAGUGGGGCGGUCGU	Biryukova et al. 2014
aga-miR-PN22-3p	UAGACGAUUUCGGAAUGGCACAUCC	Biryukova et al. 2014
aga-miR-PN23-3p	CCGGUGAACUGCUGUGCAGGGGCGC	Biryukova et al. 2014
aga-miR-PN24-3p	UCCGGCUACCGACUAACGGCUC	Biryukova et al. 2014
aga-miR-PN25-3p	ACUCCGGUCGACUCUGGACGAC	Biryukova et al. 2014
aga-miR-PN26-5p	UUGCGAGAGGACCUAUAAUGACU	Biryukova et al. 2014
aga-miR-PN27-3p	UUUUGGAACACAAGCUCGGCAGGCC	Biryukova et al. 2014
aga-miR-PN28-3p	AAUUGGACUCUAUAGCACCCU	Biryukova et al. 2014
aga-miR-PN29-3p	AACCGACAGAUCAUUGGCCAGA	Biryukova et al. 2014
aga-miR-PN30-5p	AGGAUUCGUAGUGCUACUGUGCAGA	Biryukova et al. 2014
aga-miR-PN31-5p	UACUUUCGCAAAUAGAUCGCUGCCU	Biryukova et al. 2014
aga-miR-PN32-5p	UUGGUCUGAUUGCCUACACUGGCUU	Biryukova et al. 2014
aga-miR-PN33-5p	UAGGAUCUAUUGACAUUGCAGCCU	Biryukova et al. 2014
aga-miR-PN34-3p	CUCGCUGGCUGUCCGCAAACU	Biryukova et al. 2014
aga-miR-PN35-3p	UGAGAGAACGAAAGCAUUCCUU	Biryukova et al. 2014
aga-miR-PN36-5p	AAUUGGACUCUGUGGCACCCU	Biryukova et al. 2014
aga-miR-PN37-3p	CGCUCGACUAUUUAUCGCCCGAGA	Biryukova et al. 2014
