# Supplementary material for: Association of microRNAs with Argonaute proteins in the malaria mosquito Anopheles gambiae after blood ingestion
Source: Sci Rep. 2017 Jul 26;7:6493. doi: 10.1038/s41598-017-07013-1 (PMC5529372; doi:10.1038/s41598-017-07013-1)
Supplement: Supplementary file 4 — Table S3 [file 41598_2017_7013_MOESM4_ESM.xls]

## Sheet: TableS3
Supplementary Table S3. Normalized miRNA reads in individual RNA libraries
	Total RNA						Ago1 IP						Ago2 IP
miRNAs	NBF	12h PBM	24h PBM	36h PBM	48h PBM	72h PBM	NBF	12h PBM	24h PBM	36h PBM	48h PBM	72h PBM	NBF	12h PBM	24h PBM	36h PBM	48h PBM	72h PBM
aga-bantam-3p	11578.4	2464.12	3534.97	4513.93	5287.83	3433.06	101524	63218	38284.9	39442.2	35470.4	43547.3	1622.98	671.159	453.565	633.989	1302.64	1181.52
aga-bantam-5p	2851.2	656.533	1355.59	1436.49	1953.01	1003.99	13781	9318	5129.88	5093.58	7459.38	10989.9	8933.21	2794.16	1207.27	2671.77	4434.97	8320.24
aga-let-7-3p	12.2524	8.75169	12.2524	12.2524	11.3772	12.2524	14.8779	10.502	9.62686	13.1275	10.502	14.8779	31.5061	26.2551	17.5034	10.502	21.0041	29.7558
aga-let-7-5p	1556.56	962.746	615.577	1215.09	937.356	496.918	7853.79	5046.39	6344.38	5890.47	8022.71	6935.61	1854.5	1070.52	720.764	830.615	1114.05	1521.84
aga-miR-1	6522.84	1639.85	1996.78	2697.73	3266.32	2462.89	9170.66	7466.65	8724.61	3454.37	5208.29	7312.47	3024.36	2319.4	1167.94	1313.21	2656.73	2479.82
aga-miR-10-3p	787.358	139.482	230.733	278.965	292	184.456	2506.12	1648.37	1308.79	949.653	1843.25	1800.24	7672.83	3505.96	1277.5	2800.08	5330.96	7971.35
aga-miR-10-5p	1336.12	224.631	458.015	437.594	599.295	329.237	6238	4820.2	5810.41	5845.83	10145.5	10708.1	182.956	76.2663	59.5961	87.9355	130.028	121.276
aga-miR-100-3p	179.563	51.7299	52.2273	89.0352	89.5326	62.6728	50.7351	40.2897	34.8182	50.2377	34.3208	33.326	1566.82	3876.26	2061.24	1911.02	1837.91	2078.15
aga-miR-100-5p	10160.3	2313.79	3214.24	5085.3	4978.78	2546.5	43252.8	23203.8	26855.7	25785.8	29391.9	42292.5	1345.76	410.229	437.178	587.325	930.394	590.747
aga-miR-11-3p	1492.5	412.133	538.138	851.104	780.596	438.062	5182.59	3588.19	2563.32	4723.61	4255.52	4106.77	274.3	263.838	153.299	198.333	261.108	273.845
aga-miR-11-5p	125.128	137.459	151.615	237.013	141.569	52.9741	228.793	332.001	268.067	184.953	235.643	150.702	152.529	184.953	97.7281	98.6414	90.4213	32.4238
aga-miR-1174-3p	4488.25	711.639	1046.17	1807.57	1742.88	1389	2646.39	1466.96	964.335	2488.25	2544.65	3734.58	197.401	80.7298	31.5178	63.0356	129.942	169.754
aga-miR-1174-5p	481.249	79.236	103.542	115.694	169.166	154.097	537.638	309.166	198.819	181.805	220.694	344.166	220.208	191.041	87.0138	65.6249	103.055	190.555
aga-miR-1175-3p	1654.22	223.879	305.707	450.377	407.827	410.446	3153.3	1637.2	923.666	1048.7	1072.26	2054.19	108.667	90.3373	37.3132	47.7871	84.4457	109.321
aga-miR-1175-5p	315.053	73.9361	82.8838	103.605	108.314	83.8257	106.43	208.622	71.1106	69.2268	50.3896	79.1164	94.6571	356.495	186.489	94.6571	121.029	121.5
aga-miR-12-3p	139.147	50.599	34.1543	57.5563	65.7787	38.5817	180.259	156.224	115.745	279.559	228.328	148.002	765.942	645.769	168.242	227.695	252.995	551.529
aga-miR-12-5p	353.989	50.322	69.988	127.829	119.153	65.3607	443.643	277.638	197.239	382.91	226.16	289.785	55.5277	38.1753	16.774	28.3423	40.4889	53.214
aga-miR-125-3p	19.7064	17.632	14.5205	31.1153	16.5948	11.409	37.3384	33.1897	33.1897	43.5615	30.0782	40.4499	15.5577	13.4833	14.5205	14.5205	11.409	15.5577
aga-miR-125-5p	999.443	157.53	217.917	324.688	281.805	140.027	2516.11	1276.87	1135.09	1779.22	1354.76	1748.59	196.913	262.551	109.396	121.649	130.4	292.307
aga-miR-133	24.3536	9.32693	6.21795	8.2906	8.2906	9.32693	17.0994	12.4359	9.32693	11.3996	8.80876	10.8814	28.4989	7.77244	5.18163	11.9177	8.2906	12.9541
aga-miR-137-3p	20.9437	7.57538	5.34732	8.4666	8.4666	10.249	17.8244	12.9227	10.249	11.1403	12.4771	10.249	5.79293	5.34732	4.4561	4.90171	5.34732	4.90171
aga-miR-13b	651.806	85.0182	117.108	207.961	163.368	148.782	650.139	452.597	213.379	283.394	213.379	348.408	95.8538	166.702	53.7615	57.929	65.8474	109.607
aga-miR-14-3p	4600.48	343.706	671.992	1226.1	925.17	558.584	19028.2	4484.59	3148.07	16177	27026.9	26626	57.6988	35.813	22.8806	21.8857	46.7559	69.1391
aga-miR-184-3p	11361.9	4672.91	5241.84	7813.33	8490.64	4489.88	69677.5	62175.5	76658.7	49460.2	62662.6	63217.7	61258.4	22765.8	14120	17269.5	27162.8	62576.5
aga-miR-184-5p	7.27829	7.27829	8.18807	5.45871	5.45871	6.3685	5.00382	5.45871	5.91361	5.91361	5.91361	4.54893	6.3685	20.0153	10.9174	8.64296	6.3685	7.27829
aga-miR-1889-3p	13.7002	7.30677	9.13346	10.0468	6.39342	5.48008	21.9203	17.3536	17.3536	37.9039	23.2903	16.8969	10.0468	17.8103	10.5035	14.1569	23.747	13.7002
aga-miR-1889-5p	535.803	85.7063	121.648	185.789	230.025	88.4711	508.709	372.684	231.131	401.437	295.825	399.779	47.5532	34.2825	18.2472	25.9884	32.6237	35.3884
aga-miR-1890-3p	133.194	24.3055	39.3749	54.4444	51.5277	28.1944	264.93	221.18	157.5	204.652	156.528	164.791	17.9861	12.6389	9.2361	15.5555	12.6389	12.1528
aga-miR-1890-5p	16.3655	7.85542	7.85542	11.1285	9.16465	9.16465	7.85542	7.2008	8.51004	7.2008	7.2008	11.1285	193.112	131.578	49.0964	71.3534	102.775	248.1
aga-miR-1891-3p	19.7791	8.47676	7.06396	10.3605	10.3605	5.18024	41.9128	33.907	27.7849	34.8489	30.1396	49.9187	8.94769	8.00582	7.53489	8.47676	6.1221	7.53489
aga-miR-1891-5p	97.403	26.5645	26.5645	22.137	35.4193	22.7695	321.936	168.242	103.095	56.2913	90.4457	258.055	212.516	207.456	44.9066	92.3431	185.319	461.716
aga-miR-190	61.8902	16.774	21.4013	23.715	38.7537	17.3524	82.7131	107.006	58.4198	57.8413	39.3321	35.8616	19.0876	53.214	28.3423	26.0286	26.0286	16.1956
aga-miR-2-1-3p	79.353	10.0235	19.6294	39.2589	23.8059	23.3883	174.577	126.547	88.1236	180.006	82.6942	86.453	10.0235	11.6941	8.35295	7.9353	8.35295	10.4412
aga-miR-2-1-5p	99.5691	21.7807	31.1153	69.4909	38.3756	23.8551	74.6768	87.1229	70.5281	59.1191	79.8627	61.1935	134.833	183.58	76.7511	73.6396	93.346	153.502
aga-miR-2-2-3p	544.355	115.522	91.8928	147.904	115.522	91.8928	529.477	427.958	246.798	386.825	234.545	254.674	42.0081	115.522	47.2591	36.7571	53.3853	52.5102
aga-miR-252-5p	574.224	129.054	112.759	176.634	141.438	108.197	1083.92	809.519	555.974	521.429	467.983	741.733	365.001	1138.67	655.046	308.947	380.643	564.447
aga-miR-263a-5p	4488.07	1777.22	5011.34	11111	10098.3	1834.92	33576.7	56337.9	111461	114672	79185.1	28361.9	1283.3	1697.64	1636.95	3529.08	3981.22	735.162
aga-miR-263b	109.508	16.6829	24.3827	27.8049	14.9719	14.5441	788.803	372.585	307.137	210.034	447.445	455.572	56.8931	35.5047	17.1107	13.6886	29.516	29.0882
aga-miR-275-3p	613.394	256.871	318.806	603.071	585.602	260.444	1268.47	1707.18	2114.12	2339.63	1811.2	1888.62	314.439	468.482	263.223	403.371	406.944	368.83
aga-miR-275-5p	12.737	13.1919	13.6468	16.831	11.3723	7.27829	40.0306	18.6506	27.7485	15.9212	28.6582	43.6697	58.6812	15.4664	13.6468	10.9174	19.1055	33.6621
aga-miR-276-3p	25364.1	5338.51	8237.01	13698.8	14777.9	6578.83	114169	88421.5	108876	160937	144750	131642	6923.62	5129.81	3888.57	6131.29	6650.07	5742.66
aga-miR-276-5p	38.7061	15.4824	15.4824	32.0708	29.859	20.4589	65.2474	75.7533	55.2944	70.2239	58.6121	41.4708	10.5059	11.6118	9.40005	8.29416	7.18827	11.6118
aga-miR-277-3p	1762.23	267.739	324.036	548.57	485.727	369.859	1986.77	1813.95	1107.61	2202.14	1457.18	1480.75	357.422	244.827	103.43	155.145	235.663	229.771
aga-miR-278-3p	58.1888	15.8122	17.7096	29.7269	23.402	15.8122	130.925	82.8558	99.933	68.3086	15.1797	88.5482	45.5391	68.9411	32.8893	17.7096	22.7695	43.0091
aga-miR-278-5p	15.6172	13.3035	6.94096	12.1467	9.83303	7.51938	37.5969	39.9105	24.8718	28.3423	38.7537	38.7537	13.3035	9.25462	7.51938	7.51938	8.6762	13.3035
aga-miR-279-3p	1879	428.089	498.671	809.818	719.607	433.936	5840.38	3631.86	3306.51	7690.56	6786.35	8150.39	468.183	447.718	172.488	225.53	350.824	519.971
aga-miR-279-5p	50.8217	18.6692	24.8923	37.3384	28.0038	33.1897	35.264	57.0448	51.8589	68.4537	79.8627	61.1935	193.952	231.291	64.305	142.093	153.502	203.287
aga-miR-2796-3p	112.022	28.8806	24.5047	35.8819	35.0068	18.3786	218.792	173.284	105.895	111.147	83.1411	84.0163	51.635	102.395	49.0095	52.5102	79.6404	55.1357
aga-miR-281-3p	7547.56	1814.61	1693.87	2539	2555.06	1966.95	20247.2	18100.5	11168	16065.1	12257.1	14445.3	4047.89	3053.53	1029.59	1155.5	1518.73	2132.24
aga-miR-281-5p	14777.3	3256.52	3817.99	5899.88	5288.06	3432.54	27145.7	20644.7	12919.6	15385.1	15842.8	25753.6	17799	11664.7	3661.13	4784.07	8188.09	17824.9
aga-miR-283-5p	1962.26	411.85	517.797	733.67	707.308	545.154	3483.81	2381.07	1720.52	2826.74	1675.25	2156.74	1023.16	2354.71	697.857	773.96	845.088	891.844
aga-miR-286	4.76422	3.97019	3.97019	5.55826	5.16124	3.97019	4.3672	5.95528	34.5406	130.222	60.7438	9.52845	3.97019	3.97019	3.97019	14.6897	15.0867	4.3672
aga-miR-286b-3p	29.1131	19.1055	415.772	5047.49	5232.18	443.066	130.554	1125.86	25844.7	107856	52999.1	3257.03	57.7714	75.9671	860.202	7499.36	8172.15	275.665
aga-miR-286b-5p	4.56673	4.56673	7.30677	88.1379	32.4238	5.48008	5.48008	15.9836	126.955	437.036	108.232	10.9602	4.56673	10.5035	137.002	646.649	484.53	17.8103
aga-miR-2940-3p	554.603	124.412	132.154	222.284	204.589	134.918	780.757	754.769	389.273	625.933	644.18	1151.78	641.968	896.875	242.742	367.155	261.543	1020.18
aga-miR-2940-5p	246.944	70.9721	98.1943	168.194	168.68	87.986	1352.85	1143.33	1069.93	1152.08	1310.55	1878.33	888.61	370.902	103.542	170.625	245	376.736
aga-miR-2944a-3p	6.54618	6.54618	6.54618	26.8393	34.0401	9.81927	7.2008	7.85542	22.9116	214.06	73.3172	6.54618	6.54618	6.54618	7.2008	10.4739	7.85542	6.54618
aga-miR-2944a-5p	12.2442	9.88955	77.7036	950.809	1064.77	123.855	80.5292	939.507	23075.1	42871.7	23643.1	1058.65	26.8431	29.6686	234.524	1423.15	987.542	48.5059
aga-miR-2944b-5p	15.0388	6.94096	93.1246	1307.21	1141.79	111.634	40.4889	370.185	9853.27	19180.8	12402.9	643.774	21.9797	30.0775	111.055	539.66	620.059	33.548
aga-miR-2945-3p	271.053	71.0001	95.6413	137.406	185.018	107.335	677.842	580.948	484.471	1059.99	779.748	742.577	43.0177	24.6412	14.6177	30.4883	45.9412	45.9412
aga-miR-2945-5p	11.409	12.4461	12.4461	13.4833	10.3718	10.3718	14.5205	23.8551	17.632	43.5615	26.9666	12.4461	11.409	11.409	10.3718	12.4461	10.3718	10.3718
aga-miR-2b-3p	4574.51	743.019	894.423	1167.48	1058.95	750.895	12674.2	5357.79	2932.69	5135.49	4263.83	6645.16	404.328	293.182	151.404	99.7693	198.663	231.92
aga-miR-305-3p	22.2805	11.1403	20.9437	48.5715	23.6173	11.1403	23.1717	35.6488	32.9752	40.9962	31.1927	32.9752	15.5964	30.3015	19.6069	19.6069	9.80343	22.7261
aga-miR-305-5p	924.234	722.18	995.93	1839.34	1951.45	430.831	3438.18	6713.4	9006.39	19255.7	7573.76	2843.09	473.849	405.411	391.724	776.278	1046.12	217.045
aga-miR-306	2240.06	773.499	1163.58	1594.09	1585.76	877.271	10466.8	16664.8	19852.2	30434	21402.1	13472.9	255.471	600.545	369.662	411.338	586.792	421.757
aga-miR-309	6.74932	3.97019	6.3523	196.524	379.55	61.5379	5.95528	7.14633	125.061	1947.77	1112.84	161.587	4.76422	5.55826	9.92546	58.3617	75.0365	13.1016
aga-miR-31-3p	50.948	8.64296	7.73318	15.0115	9.55275	11.3723	38.211	18.6506	14.1017	19.5604	21.38	36.8463	8.18807	5.00382	5.00382	5.45871	5.45871	6.82339
aga-miR-31-5p	262.13	36.9905	42.9273	66.6743	56.6275	43.8406	718.347	317.845	187.236	206.873	181.756	243.407	31.5104	24.2037	11.4168	18.2669	24.6603	23.2903
aga-miR-315	13.2707	5.52944	5.52944	8.29416	5.52944	7.18827	35.9414	18.8001	12.1648	16.5883	21.5648	23.7766	9.40005	8.29416	8.84711	7.18827	8.29416	8.29416
aga-miR-317-3p	1463.68	199.791	290.208	387.916	401.041	331.041	2261.39	1064.1	494.86	883.749	954.235	1301.32	122.986	36.9444	16.5278	28.1944	50.5555	32.5694
aga-miR-317-5p	77.2449	16.3655	24.8755	23.5663	34.6948	24.8755	42.5502	29.4578	11.7831	15.0562	15.7108	31.4217	21.6024	15.0562	6.54618	9.81927	9.81927	18.3293
aga-miR-34-3p	29.4991	11.5683	13.8819	15.6172	12.7251	12.7251	24.2934	5.78413	6.94096	8.09779	23.715	29.4991	8.09779	6.94096	5.78413	7.51938	8.09779	5.78413
aga-miR-34-5p	5060.63	451.477	684.524	1109.27	1316.01	1186.12	8818.63	4473.84	2204.34	2292.47	2680.46	4728.6	1140.18	285.253	136.571	229.706	533.753	483.218
aga-miR-375	17.632	10.3718	11.409	13.4833	10.3718	13.4833	36.3012	34.2269	22.8179	29.041	26.9666	25.9294	10.3718	10.3718	11.409	10.3718	10.3718	13.4833
aga-miR-7-3p	21.0041	8.75169	12.2524	11.3772	11.3772	12.2524	11.3772	16.6282	12.2524	22.7544	22.7544	16.6282	28.8806	66.5129	18.3786	21.8792	21.8792	37.6323
aga-miR-7-5p	1128.56	687.084	965.855	1257.06	1447.23	626.459	4009.02	6156.29	5648.49	7770.37	6469.78	3650.46	276.181	333.179	182.393	281.88	329.033	144.567
aga-miR-71-3p	407.733	96.2518	105.61	157.746	147.943	96.2518	2133.14	1048.97	771.352	512.898	684.012	1401.89	426.004	453.186	164.43	217.903	242.858	358.271
aga-miR-79-3p	15.6429	10.4286	8.47323	10.4286	11.0804	9.7768	25.4197	42.3661	37.1518	117.322	56.0537	31.9376	6.51787	7.82144	7.82144	7.82144	6.51787	6.51787
aga-miR-8-3p	32593.8	6032.51	7653.54	13237.4	11485	7200.41	63275.7	50094.5	36886.9	30883.8	28268.4	54728.3	6452.32	7656.53	3822.54	3693.22	4516.92	9502.89
aga-miR-8-5p	2627.35	680.578	874.784	1196.47	1073.7	545.831	17532.5	8911.68	13372	15433	23879.7	21121	862.379	361.036	132.18	180.946	387.13	692.983
aga-miR-87	198.906	32.1585	36.1287	56.7737	71.0663	50.4214	84.565	64.714	32.1585	30.9674	37.7168	92.9023	13.4986	6.74932	5.55826	7.54335	9.52845	8.33739
aga-miR-927-5p	55.2574	18.2669	13.7002	23.747	30.1404	19.1803	90.4213	61.1942	60.7375	58.9108	65.7609	68.9576	56.1708	25.5737	17.8103	13.7002	29.2271	29.6838
aga-miR-92a	99.1665	366.041	86.0415	258.125	102.569	16.5278	357.777	210	82.1527	135.625	125.903	229.444	32.5694	116.666	40.3472	12.6389	22.8472	23.3333
aga-miR-92b-3p	261.193	68.0803	73.9719	98.1927	63.498	52.3695	1455.87	662.474	395.389	422.883	468.707	704.369	63.498	26.8393	14.4016	15.0562	20.9478	22.9116
aga-miR-92b-5p	55.5698	22.6047	22.1338	22.6047	21.1919	13.1861	33.907	27.7849	16.0116	16.0116	34.378	33.4361	1259.27	360.733	228.401	230.285	423.367	939.036
aga-miR-957	33.548	9.25462	12.7251	11.5683	8.6762	12.7251	21.9797	14.4603	10.9899	12.7251	9.83303	13.3035	17.3524	6.36255	5.78413	6.36255	6.36255	9.25462
aga-miR-970	102.596	28.4989	31.0898	40.4167	35.7532	27.9808	222.292	177.212	125.395	250.791	161.149	206.747	15.0267	13.9904	7.25428	7.77244	9.32693	12.9541
aga-miR-980-5p	40.0086	10.4189	25.0053	29.5897	35.0075	13.3362	8.33511	9.16863	9.58538	11.2524	15.8367	16.2535	14.5865	11.6692	5.41782	11.6692	19.1708	28.7561
aga-miR-988-3p	23.0994	7.69981	7.27205	11.122	6.84428	5.13321	44.06	20.1051	16.2552	32.0826	32.0826	35.0769	8.55535	8.55535	5.13321	6.41651	10.6942	15.3996
aga-miR-988-5p	13.8956	9.13143	6.3523	8.73441	10.3225	6.74932	21.439	15.0867	11.5135	7.94037	12.3076	14.6897	28.5853	36.5257	28.5853	14.2927	19.8509	37.3197
aga-miR-989-3p	29010.3	13155	18959.5	20281.4	20280.9	6269.79	200020	237788	277654	24421.4	46700.7	149472	103165	63141.4	45096.7	55919.1	48330.5	91194.6
aga-miR-989-5p	50.6907	13.7002	26.9437	34.2505	34.2505	10.5035	13.7002	15.0702	11.4168	14.1569	9.13346	10.5035	128.325	94.988	41.5573	68.501	68.9576	74.4377
aga-miR-996	203.194	43.7499	43.7499	90.9026	82.1527	47.6388	661.11	350.972	174.028	216.319	201.25	380.138	23.3333	10.6944	8.74999	8.74999	15.5555	20.4166
aga-miR-998-3p	339.092	96.2289	157.108	307.016	194.422	83.7911	591.12	851.004	564.281	816.964	462.815	311.598	30.7671	54.9879	22.257	25.5301	26.1847	27.494
aga-miR-999-3p	1188.63	253.832	326.355	380.512	581.129	332.948	2061.26	1482.96	1369	1603.05	1816.85	2853.84	140.808	122.442	58.3954	113.965	105.959	135.157
aga-miR-9a-5p	3017.58	659.391	1289.86	1474.95	1986.27	1400.34	12561.4	9368.56	10726.7	20175.6	19033.9	15212.3	480.083	366.136	244.669	337.793	613.697	537.925
aga-miR-9b	4031.97	1452.58	2535.54	3113.98	3353.29	1870.64	12145.6	17339.5	18743.2	35584	24305.4	11543.8	356.671	464.424	271.053	415.977	677.007	439.365
aga-miR-9c-3p	283.149	59.1191	94.3832	129.647	143.131	86.0857	254.109	307.005	193.952	490.585	205.361	192.915	17.632	32.1525	19.7064	18.6692	24.8923	25.9294
aga-miR-9c-5p	17226.8	4704.91	8341.24	9779.14	12095.7	6522.64	88255.6	67251.5	68748.1	106464	101177	91746.6	1843.11	1098.34	1138.6	1391.52	2930.94	2683.27
aga-miR-N1-3p	15.0267	9.32693	11.3996	17.0994	10.8814	8.2906	18.1357	8.2906	12.4359	6.73611	8.2906	13.9904	53.8889	22.281	16.063	22.7992	27.9808	44.0438
aga-miR-N10-5p	10.249	7.12977	6.68416	6.68416	5.34732	5.34732	10.249	7.12977	8.02099	8.02099	6.68416	9.35782	16.042	14.2595	7.57538	7.12977	12.9227	26.291
aga-miR-N11-3p	10.4286	6.51787	6.51787	8.47323	11.7322	7.82144	54.0983	38.4554	34.5447	44.9733	50.8394	40.4108	19.5536	17.5982	14.9911	13.6875	18.9018	20.2054
aga-miR-N12-5p	97.5208	20.421	25.0053	18.754	28.7561	25.8389	9.16863	5.41782	4.58431	5.00107	4.16756	6.25134	1547	800.171	414.672	438.01	672.644	1366.96
aga-miR-N13-5p	6.96365	7.46105	5.96884	12.4351	5.47144	8.95326	23.8754	78.5897	64.6624	69.1391	48.7455	47.7507	8.95326	14.4247	13.9273	15.9169	21.3883	24.8702
aga-miR-N2-5p	17.9662	6.41651	9.41088	8.12758	11.122	9.83865	57.3208	48.3377	30.3715	24.8105	27.8049	32.5103	6.84428	8.12758	6.84428	6.41651	6.41651	5.98874
aga-miR-N3-3p	218.36	63.523	82.1828	200.097	124.267	84.565	5.16124	5.55826	4.76422	4.76422	5.16124	5.16124	16.2778	16.6748	7.94037	11.1165	21.836	10.3225
aga-miR-N4-3p	39.5757	11.3723	20.4702	19.1055	19.1055	13.1919	108.264	62.7752	59.591	67.779	96.8922	90.5237	11.3723	6.3685	5.00382	8.18807	9.09786	9.09786
aga-miR-N5-3p	18.2669	7.30677	6.39342	5.48008	5.48008	7.30677	73.5244	30.5971	36.5339	48.4074	123.758	117.822	64.3909	11.4168	8.22012	7.76344	11.4168	43.3839
aga-miR-N6-3p	304.119	88.4711	114.459	278.684	173.072	117.777	7.18827	7.74122	6.63533	6.63533	7.18827	7.18827	22.6707	23.2237	11.0589	15.4824	30.4119	14.3765
aga-miR-N7-3p	131.736	41.8055	42.2916	56.8749	66.5971	41.3194	6.31943	5.34721	4.8611	5.34721	5.83332	7.29166	28.1944	18.4722	6.80555	8.74999	18.4722	9.2361
aga-miR-N8-3p	57.6064	21.6024	26.8393	32.7309	34.0401	29.4578	198.349	123.723	98.1927	106.703	168.891	155.145	18.3293	7.85542	7.85542	8.51004	12.4377	10.4739
aga-miR-N9-3p	16.0116	5.65117	8.94769	13.657	7.53489	8.47676	15.5407	12.2442	8.94769	8.00582	13.657	14.5989	34.378	18.3663	10.8314	12.7151	27.314	46.6222
aga-miR-PN1-5p	26.5645	9.48731	13.9147	12.0173	16.4447	14.5472	84.7533	71.471	44.9066	36.6842	41.1117	48.069	10.1198	12.0173	10.1198	9.48731	9.48731	8.85482
aga-miR-PN21-3p	8.67679	4.56673	6.39342	5.48008	5.48008	5.93675	53.8874	21.4636	26.487	13.2435	24.2037	33.7938	53.4308	5.48008	4.56673	6.8501	10.5035	13.7002
aga-miR-PN22-3p	25.9884	16.0354	13.8236	28.2002	15.4824	18.2472	5.52944	5.52944	5.52944	5.52944	5.52944	5.52944	5.52944	5.52944	6.08239	6.08239	6.08239	5.52944
aga-miR-PN29-3p	58.0819	16.5948	16.5948	31.1153	21.7807	31.1153	252.034	135.87	153.502	155.577	156.614	138.982	13.4833	16.5948	11.409	11.409	18.6692	13.4833
aga-miR-PN3-3p	22.7544	14.0027	13.1275	14.8779	25.3799	9.62686	8.75169	8.75169	8.75169	8.75169	8.75169	8.75169	14.8779	12.2524	9.62686	11.3772	8.75169	10.502
aga-miR-PN32-5p	317.42	100.375	78.8662	121.232	99.7234	95.8127	7.82144	6.51787	6.51787	7.82144	6.51787	7.82144	15.6429	8.47323	7.16965	11.0804	13.0357	13.6875
aga-miR-PN34-3p	7.95845	4.97403	4.97403	5.96884	5.47144	5.96884	31.3364	12.4351	8.45586	10.9429	13.4299	16.9117	5.47144	4.97403	4.97403	4.97403	4.97403	5.96884
aga-miR-PN5-5p	6.63533	5.52944	5.52944	9.95299	7.74122	8.84711	12.1648	20.4589	16.0354	17.6942	13.2707	11.6118	5.52944	6.08239	5.52944	5.52944	6.08239	5.52944
aga-miR-PN8-3p	6.59303	5.18024	5.18024	6.1221	4.70931	6.59303	8.00582	12.7151	14.5989	25.4303	24.4884	32.0233	5.18024	4.70931	4.70931	4.70931	4.70931	5.65117
aga-miR-iab-4	49.1651	16.774	12.7251	22.5581	20.2445	17.9308	341.264	218.64	126.094	107.585	90.8109	146.917	31.8127	31.8127	21.9797	16.1956	19.6661	17.9308
