# Supplementary material for: Association of microRNAs with Argonaute proteins in the malaria mosquito Anopheles gambiae after blood ingestion
Source: Sci Rep. 2017 Jul 26;7:6493. doi: 10.1038/s41598-017-07013-1 (PMC5529372; doi:10.1038/s41598-017-07013-1)
Supplement: Supplementary file 5 — Table S4 [file 41598_2017_7013_MOESM5_ESM.xls]

## Sheet: TableS4
Supplementary Table S4. Differential expression of An. gambaie miRNAs after blood feeding
Total RNA	logFC (vs NBF)							Adjusted p.value (vs NBF)
	NBF	12h PBM	24h PBM	36h PBM	48h PBM	72h PBM		NBF	12h PBM	24h PBM	36h PBM	48h PBM	72h PBM
aga-bantam-3p	0	-2.24716	-1.71445	-1.35867	-1.13551	-1.75862		1	1.38446e-41	1.02892e-40	3.59264e-126	1.71426e-57	0.00129458
aga-bantam-5p	0	-2.11758	-1.07049	-0.985889	-0.544824	-1.5018		1	7.36354e-05	2.81418e-13	6.50926e-05	4.76352e-08	2.65645e-13
aga-miR-10-3p	0	-2.49694	-1.7708	-1.49694	-1.43105	-2.09375		1	2.22971e-08	0.000146956	1.60939e-13	2.74305e-12	0.0160345
aga-miR-10-5p	0	-2.56983	-1.5422	-1.61846	-1.15678	-2.00718		1	1.31451e-16	0.0579124	4.6934e-29	3.11271e-08	0.0366308
aga-miR-100-5p	0	-2.13462	-1.6604	-0.998543	-1.02908	-1.99636		1	8.91789e-18	7.27092e-26	5.38053e-17	6.78319e-27	3.2224e-09
aga-miR-1174-3p	0	-2.6499	-2.10253	-1.31159	-1.36678	-1.69341		1	2.16082e-65	9.02588e-66	3.88416e-42	5.88785e-55	0.000242257
aga-miR-1174-5p	0	-2.60256	-2.21658	-2.05647	-1.50834	-1.64295		1	4.93138e-07	6.21801e-10	2.2692e-21	2.0915e-09	0.123554
aga-miR-1175-3p	0	-2.88536	-2.43593	-1.87695	-2.02012	-2.01089		1	1.68519e-38	1.88491e-46	1.6094e-55	2.92965e-70	0.016596
aga-miR-12-5p	0	-2.81444	-2.33852	-1.46949	-1.57089	-2.43721		1	5.07344e-08	2.5771e-09	2.62628e-06	3.58503e-08	0.000243514
aga-miR-125-5p	0	-2.66549	-2.19734	-1.62207	-1.82643	-2.83542		1	1.07627e-15	8.18254e-19	4.70636e-22	6.05592e-33	1.61925e-24
aga-miR-13b	0	-2.9386	-2.4766	-1.64813	-1.99632	-2.13124		1	4.42327e-17	4.29686e-20	1.48453e-15	1.60338e-27	0.0120923
aga-miR-14-3p	0	-3.74497	-2.77765	-1.90989	-2.31541	-3.02985		1	4.36522e-276	2.00579e-200	8.86943e-162	3.01892e-269	7.12458e-147
aga-miR-1889-5p	0	-2.64423	-2.13899	-1.52804	-1.21991	-2.59842		1	1.98105e-08	2.18084e-09	3.11619e-10	7.97465e-05	6.80221e-09
aga-miR-1891-5p	0	-2.01886	-1.87447	-2.1375	-1.45943	-2.17932		1	0.738324	0.128652	1.22752e-05	0.0180167	0.28098
aga-miR-2-2-3p	0	-2.23638	-2.56653	-1.87989	-2.23638	-2.56653		1	0.0117269	3.90356e-19	4.05441e-19	3.69571e-30	1.91872e-08
aga-miR-252-5p	0	-2.16668	-2.3531	-1.71389	-2.02125	-2.421		1	0.0437147	5.99218e-15	1.13362e-15	2.22718e-25	2.86452e-06
aga-miR-263b	0	-2.73697	-2.18948	-1.95628	-2.85244	-2.93491		1	0.00846985	0.00660114	3.18916e-05	8.95295e-11	0.000564342
aga-miR-276-3p	0	-2.24828	-1.62259	-0.888735	-0.779342	-1.94688		1	4.08309e-97	2.61204e-50	8.12122e-10	0.882466	1.66875e-11
aga-miR-277-3p	0	-2.71851	-2.44318	-1.68366	-1.85919	-2.25236		1	3.21298e-30	5.75351e-50	7.22555e-43	3.22054e-60	1.0627e-09
aga-miR-279-3p	0	-2.12433	-1.91628	-1.20836	-1.37922	-2.11032		1	0.00121849	1.39129e-16	2.74125e-12	3.73096e-24	4.36841e-05
aga-miR-281-3p	0	-2.05743	-2.16528	-1.57609	-1.56289	-1.95121		1	2.16885e-06	1.73709e-125	5.64887e-144	7.26968e-149	0.000550656
aga-miR-281-5p	0	-2.18198	-1.9525	-1.32463	-1.48258	-2.10604		1	1.04799e-36	1.55567e-145	1.83798e-147	2.57301e-252	5.59788e-35
aga-miR-283-5p	0	-2.25232	-1.92206	-1.41931	-1.4721	-1.84778		1	6.60692e-08	1.04382e-17	3.23527e-26	2.80659e-32	0.927245
aga-miR-286b-3p	0	-0.607683	3.83763	7.44126	7.49486	3.93221		1	0.00175911	6.28835e-177	0	0	1.16579e-239
aga-miR-286b-5p	0	0	0.678072	4.27053	2.82782	0.263034		1	0.0553004	0.0205118	3.83729e-29	1.18093e-09	0.0230329
aga-miR-2940-3p	0	-2.15632	-2.06924	-1.31905	-1.43872	-2.03937		1	0.0564833	2.44654e-08	2.85158e-06	3.78221e-09	0.118237
aga-miR-2944a-3p	0	0	0	2.03562	2.37851	0.584963		1	0.01914	0.111773	6.07904e-07	3.762e-09	0.000660118
aga-miR-2944a-5p	0	-0.308122	2.66588	6.27827	6.44103	3.32747		1	0.0104489	8.0176e-31	3.70909e-294	0	2.2731e-66
aga-miR-2944b-5p	0	-1.11548	2.63048	6.44167	6.24647	2.89202		1	0.251536	1.59649e-36	0	0	6.57326e-59
aga-miR-2b-3p	0	-2.58932	-2.29714	-1.89417	-2.06448	-2.59588		1	2.16169e-58	2.08268e-102	3.2179e-159	9.88125e-208	2.76308e-70
aga-miR-309	0	-0.584963	0.0931094	5.03855	5.97116	3.34104		1	0.176875	0.0997052	3.19352e-64	2.72929e-117	3.80855e-33
aga-miR-31-3p	0	-2.55943	-2.71989	-1.76296	-2.41504	-2.1635		1	0.167156	0.00516891	0.0224976	0.000283379	0.471503
aga-miR-31-5p	0	-2.82002	-2.60528	-1.97005	-2.20567	-2.57491		1	3.19073e-06	3.61444e-10	5.72045e-11	1.35596e-14	0.000146285
aga-miR-317-3p	0	-2.87303	-2.33444	-1.91578	-1.86778	-2.14452		1	1.59991e-33	5.50264e-35	4.15407e-52	7.37778e-51	5.12008e-05
aga-miR-34-5p	0	-3.30419	-2.82531	-2.21104	-1.99307	-2.27554		1	9.42297e-179	6.57665e-202	4.98227e-225	5.50399e-181	1.51172e-25
aga-miR-8-3p	0	-2.43377	-2.0904	-1.29998	-1.50484	-2.17845		1	1.2891e-282	0	0	0	6.2634e-128
aga-miR-8-5p	0	-1.94877	-1.58661	-1.13483	-1.29102	-2.26708		1	0.48083	0.000238862	5.48562e-12	1.53455e-25	6.10952e-15
aga-miR-87	0	-2.62882	-2.46087	-1.8088	-1.48485	-1.97998		1	0.00136588	1.03896e-06	5.28952e-07	0.000269566	0.509627
aga-miR-92b-3p	0	-1.93981	-1.82007	-1.41143	-2.04033	-2.31832		1	0.886705	0.0192965	0.000237744	2.78101e-12	0.0120556
aga-miR-989-3p	0	-1.14095	-0.613648	-0.51641	-0.516442	-2.21008		1	0	0	5.4671e-125	2.27238e-103	3.11272e-132
aga-miR-999-3p	0	-2.22735	-1.86478	-1.64328	-1.03237	-1.83593		1	0.000145493	3.21601e-09	3.84997e-27	0.000493356	0.97195
aga-miR-9a-5p	0	-2.19419	-1.22618	-1.03272	-0.60333	-1.10762		1	1.73324e-08	0.000272057	2.36563e-07	4.51624e-05	1.53981e-71
aga-miR-N12-5p	0	-2.25565	-1.96347	-2.37851	-1.76184	-1.91617		1	0.284513	0.0704942	6.18293e-07	0.000766316	0.822338
aga-miR-PN32-5p	0	-1.66099	-2.00891	-1.38862	-1.67039	-1.72811		1	0.123644	0.000162328	8.34316e-05	7.54071e-09	0.497085
Ago1 IP RNA	logFC (vs NBF)							Adjusted p.value (vs NBF)
	NBF	12h PBM	24h PBM	36h PBM	48h PBM	72h PBM		NBF	12h PBM	24h PBM	36h PBM	48h PBM	72h PBM
aga-miR-14-3p	0	-2.08532	-2.59416	-0.23451	0.503941	0.484729		1	0	0	3.52621e-68	0	0
aga-miR-1891-5p	0	-0.941448	-1.64599	-2.49399	-1.83609	-0.320506		1	5.852e-08	5.30951e-28	1.75636e-46	2.46626e-26	0.372107
aga-miR-278-3p	0	-0.660064	-0.389706	-0.9386	-3.10852	-0.564204		1	0.0339208	0.0411751	7.29215e-06	1.2768e-21	0.0987772
aga-miR-286	0	0.447459	2.98351	4.89812	3.79796	1.12553		1	0.62741	7.69173e-07	6.69338e-31	1.26126e-14	0.181635
aga-miR-286b-3p	0	3.09505	7.61684	9.67912	8.65597	4.64027		1	5.08729e-219	0	0	0	0
aga-miR-286b-5p	0	1.54432	4.53398	6.31892	4.30986	1		1	0.0176873	2.2195e-29	1.75224e-102	8.08475e-27	0.18463
aga-miR-2944a-3p	0	0.125531	1.66985	4.89372	3.34792	-0.137504		1	0.777961	0.0061487	7.19123e-50	4.46362e-16	0.962673
aga-miR-2944a-5p	0	3.54287	8.16126	9.05411	8.19513	3.71465		1	1.04609e-201	0	0	0	8.55186e-233
aga-miR-2944b-5p	0	3.19265	7.92693	8.88792	8.25894	3.99095		1	1.57045e-74	0	0	0	2.87959e-148
aga-miR-2b-3p	0	-1.20291	-2.0125	-1.22462	-1.52719	-0.926717		1	0	0	0	0	6.71841e-271
aga-miR-305-5p	0	0.964748	1.38864	2.48532	1.13832	-0.268836		1	0	0	0	0	0.0317843
aga-miR-309	0	0.263034	4.38773	8.31681	7.5345	4.74775		1	0.714895	1.84059e-28	0	2.50229e-252	1.9755e-40
aga-miR-317-3p	0	-1.08758	-2.19211	-1.3555	-1.24479	-0.797234		1	1.15674e-66	3.65041e-274	7.5812e-144	2.84516e-92	2.64475e-35
aga-miR-34-5p	0	-0.754365	-1.97036	-1.99201	-2.17058	-1.01963		1	2.73044e-90	0	0	0	1.04547e-180
aga-miR-71-3p	0	-1.02401	-1.46752	-2.05623	-1.64088	-0.605603		1	9.99544e-56	1.27061e-151	5.86995e-240	1.78511e-140	2.00123e-17
aga-miR-79-3p	0	0.736966	0.547488	2.20645	1.14086	0.329308		1	0.0178027	0.19752	8.24834e-15	0.000185281	0.289032
aga-miR-92a	0	-0.768675	-2.12268	-1.39944	-1.50675	-0.640919		1	7.10177e-06	6.74292e-43	5.48714e-25	1.59316e-21	0.000304011
aga-miR-989-3p	0	0.249534	0.473149	-3.03392	-2.09863	-0.420263		1	0	0	0	0	0
aga-miR-996	0	-0.995331	-2.03072	-1.70688	-1.81792	-0.894087		1	1.31969e-15	3.58529e-67	6.86839e-54	2.02829e-47	7.3766e-13
aga-miR-PN21-3p	0	-1.32805	-1.02466	-2.02466	-1.15472	-0.67319		1	0.0024952	0.00242717	4.11248e-07	0.00581737	0.191299
aga-miR-PN8-3p	0	0.667425	0.866734	1.66742	1.61298	2		1	0.274969	0.215611	0.00399701	0.00208064	4.45122e-05
Ago2 IP RNA	logFC (vs NBF)							Adjusted p.value (vs NBF)
	NBF	12h PBM	24h PBM	36h PBM	48h PBM	72h PBM		NBF	12h PBM	24h PBM	36h PBM	48h PBM	72h PBM
aga-bantam-5p	0	-1.67831	-2.88863	-1.74394	-1.01124	-0.103001		1	2.41973e-247	0	3.91369e-160	1.19404e-20	0.509931
aga-miR-10-3p	0	-1.12995	-2.58643	-1.45429	-0.525363	0.055065		1	9.53935e-46	1.20971e-249	2.37866e-58	1.50121e-23	1.05935e-08
aga-miR-11-5p	0	0.278074	-0.642237	-0.628817	-0.754348	-2.23396		1	2.31856e-10	1.59553e-05	0.0902621	0.91435	7.69268e-18
aga-miR-1174-3p	0	-1.29399	-2.65093	-1.65093	-0.601173	-0.212353		1	0.0036989	7.51531e-08	0.00111101	0.440597	0.576479
aga-miR-12-3p	0	-0.246216	-2.1867	-1.75013	-1.59813	-0.473799		1	3.55218e-10	5.87558e-13	1.60179e-14	3.01475e-17	4.16877e-06
aga-miR-184-3p	0	-1.4263	-2.11556	-1.82297	-1.17112	0.0312881		1	0	0	0	0	1.71253e-56
aga-miR-1891-5p	0	-0.0850206	-2.26652	-1.2561	-0.235488	1.07617		1	9.97313e-06	6.97821e-05	0.198685	0.000487345	3.61448e-22
aga-miR-275-5p	0	-1.92376	-2.10434	-2.42626	-1.61891	-0.801774		1	0.00249322	0.105922	0.000748788	0.0340133	0.0485963
aga-miR-281-5p	0	-0.609643	-2.28143	-1.89549	-1.1202	0.00209337		1	2.73717e-14	0	0	9.09023e-84	7.15448e-08
aga-miR-286b-3p	0	0.39502	3.90234	7.02638	7.15087	2.26398		1	1.2039e-05	0	0	0	4.02602e-37
aga-miR-286b-5p	0	1.20163	4.91169	7.17592	6.77215	2		1	0.0217268	1.7803e-60	2.37913e-203	3.36281e-148	0.00661172
aga-miR-2940-5p	0	-1.26051	-3.10134	-2.38072	-1.85877	-1.238		1	1.16207e-09	1.27398e-50	6.13263e-43	1.03855e-30	3.3867e-41
aga-miR-2944a-5p	0	0.14439	3.13001	5.73078	5.19847	0.853611		1	0.0371842	1.60342e-98	0	0	0.0164554
aga-miR-2944b-5p	0	0.452512	2.33704	4.61781	4.81816	0.610053		1	0.00554198	1.63504e-42	2.53276e-190	1.08339e-198	0.17277
aga-miR-309	0	0.222392	1.05889	3.47032	3.9386	1.45943		1	0.386023	0.00166512	1.71592e-18	1.65429e-23	0.081328
aga-miR-317-3p	0	-1.73507	-2.89553	-2.12501	-1.28255	-1.9169		1	0.000108451	1.21332e-06	3.56187e-05	0.0543969	5.88699e-12
aga-miR-34-5p	0	-1.44257	-2.56784	-2.08881	-0.910259	-0.448438		1	3.0402e-10	1.96351e-18	2.91762e-19	0.3125	0.000312162
aga-miR-8-5p	0	-1.25618	-2.70582	-2.25277	-1.15551	-0.315502		1	2.68325e-09	3.08621e-33	4.06801e-36	1.70711e-05	0.00479289
aga-miR-92b-5p	0	-1.80358	-2.46294	-2.45109	-1.57261	-0.423334		1	1.38224e-42	1.64022e-34	5.16425e-65	3.20295e-26	1.63656e-07
aga-miR-N5-3p	0	-2.4957	-2.96963	-3.05209	-2.4957	-0.569696		1	1.27234e-05	0.000356605	3.16548e-06	2.5506e-05	0.176659
aga-miR-PN21-3p	0	-3.2854	-3.54844	-2.96347	-2.3468	-1.96347		1	4.34593e-07	4.23023e-05	4.23e-05	0.000398605	7.00328e-06
